# Supplementary material for: Common Variants Show Predicted Polygenic Effects on Height in the Tails of the Distribution, Except in Extremely Short Individuals
Source: PLoS Genet. 2011 Dec 29;7(12):e1002439. doi: 10.1371/journal.pgen.1002439 (PMC3248463; doi:10.1371/journal.pgen.1002439)
Supplement: Table S1 — Individual SNP analysis for HUNT cohort. The table shows the results for the SNPs used in the individual association analysis in the HUNT cohort. (XLS) [file pgen.1002439.s008.xls]

## Sheet: input_sheet
markername	chr	position_hg18	closest gene	effect allele (GIANT Stage 1 height increasing allele)	GIANT Stage 1 beta	HUNT effect allele frequency	HUNT OR	lower 95% CI OR	upper 95% CI OR	expected OR	expected lower 95% OR	expected upper 95% OR	Observed OR > Expected OR	Effect Direction Consistent with GIANT
rs425277	1	2059032	PRKCZ	t	0.024	0.276	1.191	0.9187	1.543	1.13622	1.07848	1.19706	Yes	Yes
rs6657613	1	17200787	MFAP2	t	0.0328	0.5202	1.18652	0.943396	1.49254	1.19072	1.1361	1.24798	No	Yes
rs2903545	1	23413695	HTR1D	t	0.0215	0.5875	1.1558	0.914077	1.46135	1.1212	1.06979	1.1751	Yes	Yes
rs4601530	1	24916698	CLIC4	c	0.0238	0.7352	1.01502	0.779423	1.32205	1.13501	1.07733	1.19579	No	Yes
rs7532866	1	26614131	LIN28	a	0.0222	0.682	1.15634	0.893655	1.49633	1.12539	1.07043	1.18318	Yes	Yes
rs11209376	1	41270935	SCMH1	g	0.0319	0.2166	1.328	0.9982	1.767	1.18501	1.1201	1.2537	Yes	Yes
rs17391694	1	78396214	GIPC2	t	0.0399	0.1322	1.252	0.9018	1.739	1.23655	1.13754	1.34422	Yes	Yes
rs6699417	1	88896031	PKN2	t	0.0217	0.6306	1.12233	0.87108	1.44676	1.1224	1.07093	1.17635	No	Yes
rs10874746	1	93096559	RPL5	c	0.0217	0.6404	1.11744	0.884173	1.41203	1.1224	1.07093	1.17635	No	Yes
rs12731372	1	118654498	SPAG17	c	0.0379	0.7492	1.25392	0.958773	1.64069	1.22348	1.15886	1.29172	Yes	Yes
rs11205277	1	148159496	SF3B4	g	0.0452	0.4351	1.461	1.15	1.857	1.27201	1.20606	1.34161	Yes	Yes
rs17346473	1	170349716	DNM3	g	0.0365	0.2998	0.9463	0.7432	1.205	1.2144	1.15267	1.27946	No	No
rs1014719	1	175069389	PAPPA2	t	0.0253	0.5505	1.21448	0.944287	1.56226	1.14411	1.09165	1.19911	Yes	Yes
rs1046934	1	182290152	TSEN15	c	0.0459	0.3476	1.214	0.9431	1.562	1.27675	1.21435	1.34239	No	Yes
rs10863936	1	210304421	DTL	g	0.022	0.4669	1.134	0.8967	1.435	1.12419	1.07376	1.177	Yes	Yes
rs6684205	1	216676325	TGFB2	g	0.0328	0.2592	1.147	0.8911	1.477	1.19071	1.13137	1.25318	No	Yes
rs11118346	1	217810342	LYPLAL1	c	0.0264	0.5828	1.11919	0.882613	1.41884	1.15083	1.0992	1.2049	No	Yes
rs1172294	2	25022704	DNAJC27	a	0.0334	0.4957	1.4247	1.1279	1.79986	1.19453	1.13974	1.25198	Yes	Yes
rs1545552	2	33213842	LTBP1	g	0.0246	0.715	1.27486	0.99108	1.63988	1.13985	1.07743	1.20592	Yes	Yes
rs2341459	2	44621706	C2orf34	t	0.0276	0.2764	1.177	0.9025	1.535	1.1582	1.09934	1.22023	Yes	Yes
rs3791675	2	55964813	EFEMP1	c	0.0496	0.7539	1.65207	1.26695	2.15471	1.30214	1.23077	1.37769	Yes	Yes
rs1913671	2	88680998	EIF2AK3	c	0.0268	0.3705	1.308	1.013	1.687	1.15328	1.0981	1.21125	Yes	Yes
rs7567288	2	134151294	NCKAP5	c	0.0309	0.2247	1.113	0.8398	1.476	1.17872	1.11068	1.25096	No	Yes
rs3770047	2	178393780	PDE11A	g	0.0402	0.05832	0.9918	0.6385	1.541	1.2385	1.1358	1.35052	No	No
rs12470505	2	219616613	CCDC108/IHH	t	0.0483	0.90552	0.853971	0.568828	1.28271	1.29308	1.19576	1.39836	No	No
rs6756793	2	224737163	SERPINE2	t	0.0248	0.5467	1.3009	1.03402	1.63666	1.14107	1.08875	1.19593	Yes	Yes
rs12694997	2	241911659	SEPT2	g	0.0274	0.7749	1.07078	0.811688	1.41303	1.15696	1.09588	1.22147	No	Yes
rs2597513	3	13530836	HDAC11	c	0.0392	0.09642	1.726	1.17	2.547	1.23194	1.14043	1.33083	Yes	Yes
rs13088462	3	51046753	DOCK3	c	0.0543	0.0661	1.485	0.924	2.386	1.33503	1.19528	1.49119	Yes	Yes
rs2336725	3	53093779	RTF1	c	0.0263	0.4584	0.9642	0.7659	1.214	1.15022	1.09404	1.2093	No	No
rs9833926	3	56625218	C3orf63	a	0.0216	0.5035	1.241	0.9912	1.554	1.1218	1.07148	1.1745	Yes	Yes
rs17806888	3	67499012	SUCLG2	t	0.0399	0.90047	1.39626	0.944287	2.06441	1.23654	1.14349	1.33719	Yes	Yes
rs11128265	3	72538487	RYBP	a	0.0304	0.8012	1.26839	0.95057	1.69205	1.17558	1.11004	1.24502	Yes	Yes
rs6765930	3	130503468	C3orf47	g	0.0352	0.7908	1.23716	0.921659	1.66141	1.20601	1.13639	1.27993	Yes	Yes
rs9844666	3	137456906	PCCB	g	0.0284	0.7613	1.35593	1.02291	1.79759	1.16314	1.10288	1.22671	Yes	Yes
rs724016	3	142588260	ZBTB38	g	0.067	0.4638	1.523	1.193	1.946	1.4288	1.36456	1.49612	Yes	Yes
rs572169	3	173648421	GHSR	t	0.0355	0.332	1.319	1.028	1.694	1.20795	1.14894	1.27002	Yes	Yes
rs720390	3	187031377	IGF2BP2	a	0.0305	0.3612	1.238	0.9652	1.588	1.17622	1.11877	1.23664	Yes	Yes
rs2247341	4	1671115	SLBP/FGFR3	a	0.0251	0.3791	1.285	0.9958	1.659	1.14289	1.08821	1.20034	Yes	Yes
rs6449353	4	17642586	LCORL	t	0.0714	0.8639	1.51976	1.04613	2.20751	1.46242	1.36503	1.56683	Yes	Yes
rs17081935	4	57518233	POLR2B	t	0.0306	0.1897	1.008	0.7539	1.347	1.17684	1.11006	1.24765	No	Yes
rs7697556	4	73734177	ADAMTS3	t	0.0219	0.4806	1.205	0.958	1.517	1.12359	1.07207	1.1776	Yes	Yes
rs1975474	4	82397961	PRKG2/BMP3	g	0.0376	0.2955	1.302	1.006	1.685	1.22153	1.16186	1.2843	Yes	Yes
rs10010325	4	106325802	TET2	a	0.0214	0.4719	1.205	0.9545	1.52	1.12061	1.06923	1.17447	Yes	Yes																		312.309
rs7689420	4	145787802	HHIP	c	0.0687	0.8375	1.28008	0.925926	1.76929	1.44157	1.3526	1.53646	No	Yes
rs955748	4	184452669	WWC2	g	0.0243	0.7795	1.22519	0.93633	1.60282	1.13803	1.07908	1.20022	Yes	Yes
rs13154066	5	32867427	NPR3	t	0.035	0.39	1.122	0.8708	1.447	1.20474	1.14948	1.26269	No	Yes
rs6897117	5	55022532	SLC38A9	t	0.0278	0.271	1.277	0.9786	1.666	1.15943	1.10281	1.21898	Yes	Yes
rs6894139	5	88363538	MEF2C	t	0.0266	0.5587	1.18413	0.926784	1.51309	1.15206	1.09923	1.20744	Yes	Yes
rs13177718	5	108141243	FER	c	0.0412	0.90397	1.48038	0.95057	2.30521	1.24512	1.13474	1.36629	Yes	Yes
rs274546	5	131727766	SLC22A5	g	0.0278	0.5937	1.26887	0.999001	1.61134	1.15944	1.10627	1.21518	Yes	Yes
rs526896	5	134384604	PITX1	t	0.0315	0.7185	1.13882	0.873362	1.48544	1.1825	1.12006	1.24844	No	Yes
rs4282339	5	168188818	SLIT3	g	0.0352	0.8075	1.07643	0.802568	1.44321	1.20601	1.13757	1.27859	No	Yes
rs12153391	5	171136043	FBXW11	c	0.0329	0.7578	1.21124	0.923361	1.58881	1.19134	1.12608	1.2604	Yes	Yes
rs889014	5	172916720	BOD1	c	0.029	0.6672	1.14969	0.896057	1.47558	1.16687	1.11103	1.22552	No	Yes
rs422421	5	176449932	FGFR4/NSD1	c	0.0332	0.7873	1.13353	0.848176	1.51469	1.19324	1.1267	1.26373	No	Yes
rs6879260	5	179663620	GFPT2	c	0.0281	0.603	1.23916	0.978474	1.56912	1.16129	1.10803	1.21712	Yes	Yes
rs12198986	6	7665058	BMP6	a	0.0359	0.4596	1.339	1.053	1.703	1.21053	1.155	1.26876	Yes	Yes
rs806794	6	26308656	Histone cluster	a	0.0528	0.7135	0.980392	0.755287	1.27259	1.32454	1.25717	1.39558	No	No
rs3129109	6	29192211	OR2J3	c	0.0257	0.6411	0.897666	0.707714	1.13973	1.14655	1.09169	1.20418	No	No
rs2596530	6	31495352	MICA	g	0.0341	0.5319	1.38141	1.09146	1.74856	1.19899	1.14161	1.25928	Yes	Yes
rs6457617	6	32771829	HLA locus	c	0.0238	0.5187	1.37665	1.08778	1.74246	1.13501	1.0841	1.18834	Yes	Yes
rs2780226	6	34307070	HMGA1	c	0.079	0.07621	1.385	0.8778	2.185	1.52271	1.38762	1.67104	No	Yes
rs6457821	6	35510783	PPARD/FANCE	c	0.121	0.98134	0.983284	0.4329	2.23314	1.904	1.57797	2.29761	No	No
rs12530016	6	44974300	SUPT3H/RUNX2	g	0.0305	0.8009	1.54631	1.1558	2.06911	1.17621	1.11063	1.24568	Yes	Yes
rs310405	6	81857081	FAM46A	a	0.03	0.521	1.07538	0.848176	1.36333	1.1731	1.1193	1.22951	No	Yes
rs7759938	6	105485647	LIN28B	c	0.042	0.3534	1.003	0.7871	1.277	1.2505	1.18815	1.31615	No	Yes
rs3757235	6	109818534	ZBTB24	c	0.0216	0.5762	0.914077	0.720461	1.15875	1.1218	1.07036	1.17572	No	No
rs6915129	6	117629512	VGLL2	c	0.0216	0.6016	1.13289	0.888099	1.4453	1.1218	1.07036	1.17572	Yes	Yes
rs1490384	6	126892853	C6orf173	t	0.037	0.5412	1.17454	0.934579	1.47667	1.21765	1.16179	1.27622	No	Yes
rs6569648	6	130390812	L3MBTL3	c	0.0358	0.2403	1.261	0.9557	1.665	1.20987	1.14598	1.27735	Yes	Yes
rs7763064	6	142838982	GPR126	g	0.0445	0.7185	1.31423	1.00939	1.71116	1.26725	1.20281	1.33517	Yes	Yes
rs543650	6	152152636	ESR1	g	0.0318	0.5871	1.2475	0.985222	1.57978	1.18439	1.12185	1.25045	Yes	Yes
rs12206717	6	158830686	TULP4	g	0.0487	0.95295	0.908265	0.486618	1.69492	1.29581	1.16625	1.4398	No	No
rs798489	7	2768329	GNA12	c	0.0515	0.7516	1.36575	1.05809	1.76305	1.31539	1.24849	1.38591	Yes	Yes
rs1708299	7	28156471	JAZF1	a	0.0417	0.3386	1.428	1.111	1.835	1.2485	1.18626	1.31404	Yes	Yes
rs6959212	7	38094851	STARD3NL	c	0.0229	0.682	1.24285	0.969932	1.59286	1.12959	1.07331	1.18884	Yes	Yes
rs42235	7	92086012	CDK6	t	0.0548	0.2974	1.25	0.9591	1.629	1.33874	1.27063	1.41055	No	Yes
rs822552	7	148281567	PDIA4	g	0.0302	0.2729	1.2	0.9257	1.556	1.17434	1.10655	1.24631	Yes	Yes
rs17088190	8	24167275	ADAM28	c	0.0278	0.75	0.910747	0.69541	1.19204	1.15943	1.09822	1.22408	No	No
rs6473015	8	78341040	PEX2	c	0.032	0.3165	1.245	0.9689	1.601	1.18565	1.12539	1.24916	Yes	Yes
rs6470764	8	130794847	GSDMC	c	0.0469	0.8332	0.918274	0.674764	1.24922	1.28351	1.21066	1.36078	No	No
rs894345	8	135682763	ZFAT	c	0.0297	0.5894	1.16604	0.914077	1.48721	1.17122	1.11751	1.22754	No	Yes
rs7864648	9	16358732	BNC2	t	0.0246	0.3451	0.9601	0.7565	1.219	1.13985	1.08306	1.19965	No	No
rs11144688	9	77732106	PCSK5	g	0.0548	0.8748	1.14377	0.794913	1.64555	1.33864	1.21737	1.47206	No	Yes
rs296886	9	85781846	C9orf64	g	0.025	0.1936	1.042	0.7744	1.403	1.14228	1.0786	1.20974	No	Yes
rs181338	9	88297981	ZCCHC6	t	0.0234	0.5327	1.19589	0.952381	1.5015	1.1326	1.08179	1.18581	Yes	Yes
rs2814828	9	90001002	SPIN1	t	0.0268	0.2399	1.312	1.007	1.709	1.15328	1.09239	1.21757	Yes	Yes
rs9969804	9	94468941	IPPK	a	0.0281	0.451	0.9358	0.7433	1.178	1.16129	1.10803	1.21713	No	No
rs1257763	9	95933766	PTPDC1	a	0.0685	0.0591	1.308	0.8136	2.103	1.43986	1.23771	1.67517	No	Yes
rs473902	9	97296056	PTCH1/FANCC	t	0.0741	0.93118	1.00827	0.648929	1.56617	1.48346	1.34064	1.64158	No	Yes
rs7027110	9	108638867	ZNF462	a	0.0337	0.2196	0.8066	0.6025	1.08	1.19642	1.13325	1.26314	No	No
rs1468758	9	112846903	LPAR1	c	0.0258	0.7558	1.02712	0.788644	1.33815	1.14715	1.08433	1.21364	No	Yes
rs751543	9	118162163	PAPPA	t	0.0287	0.686	1.12867	0.874126	1.45794	1.165	1.10349	1.22997	No	Yes
rs7466269	9	132453905	FUBP3	a	0.0359	0.6621	1.39412	1.09685	1.77179	1.21053	1.15259	1.2714	Yes	Yes
rs12338076	9	138261561	QSOX2	c	0.0304	0.2935	0.9478	0.7333	1.225	1.17559	1.11817	1.23598	No	No
rs7909670	10	12958770	CCDC3	c	0.0219	0.5532	1.10693	0.874126	1.40213	1.12359	1.07207	1.1776	No	Yes
rs7332	10	80784066	PPIF	g	0.0252	0.5031	1.29685	1.02543	1.64015	1.1435	1.09107	1.19848	Yes	Yes
rs11599750	10	101795432	CPN1	c	0.023	0.6617	1.11819	0.881057	1.41985	1.13019	1.07612	1.18699	No	Yes
rs2237886	11	2767307	KCNQ1	t	0.0429	0.1101	1.164	0.8106	1.67	1.25645	1.15826	1.363	No	Yes
rs7937898	11	12660137	TEAD1	g	0.0239	0.479	0.8974	0.708	1.138	1.13562	1.08468	1.18897	No	No
rs1330	11	17272605	NUCB2	t	0.0241	0.3802	1.157	0.9087	1.474	1.13683	1.08131	1.19521	Yes	Yes
rs2904315	11	48066524	PTPRJ/SLC39A13	a	0.0311	0.2959	1.038	0.8031	1.341	1.17998	1.12118	1.24189	No	Yes
rs1814175	11	49515748	FOLH1	t	0.023	0.4382	1.145	0.9061	1.448	1.13019	1.07388	1.18947	Yes	Yes
rs3782089	11	65093395	SSSCA1	c	0.0583	0.92729	1.10169	0.691563	1.75531	1.36377	1.22866	1.5138	No	Yes
rs7112925	11	66582736	RHOD	c	0.0229	0.6384	1.20221	0.935454	1.54464	1.12959	1.07555	1.18636	Yes	Yes
rs606452	11	74953826	SERPINH1	a	0.0397	0.1606	1.123	0.8003	1.575	1.23524	1.15185	1.32471	No	Yes
rs494459	11	118079885	TREH	t	0.0207	0.4288	0.9918	0.7882	1.248	1.11644	1.06525	1.1701	No	No
rs654723	11	128091365	FLI1	a	0.0237	0.6096	1.1936	0.938086	1.51791	1.13441	1.07901	1.19267	Yes	Yes
rs2954980	12	11750815	ETV6	t	0.0295	0.3635	1.109	0.8692	1.415	1.16998	1.11399	1.22879	No	Yes
rs10770705	12	20748734	SLCO1C1	a	0.0314	0.3441	1.138	0.8921	1.453	1.18187	1.12414	1.24258	No	Yes
rs2638953	12	28425682	CCDC91	c	0.0356	0.6886	1.53351	1.19432	1.96928	1.20859	1.14955	1.27069	Yes	Yes
rs2066807	12	55026949	STAT2	g	0.052	0.08126	1.683	1.065	2.657	1.3188	1.19936	1.45018	Yes	Yes
rs1351394	12	64638093	HMGA2	t	0.0535	0.5459	1.31027	1.03455	1.65948	1.32954	1.26982	1.39211	No	Yes
rs10748128	12	68113925	FRS2	t	0.0347	0.3666	1.361	1.069	1.732	1.20282	1.1393	1.26991	Yes	Yes
rs11107116	12	92502635	SOCS2	t	0.0524	0.21	1.679	1.234	2.286	1.32169	1.25186	1.39545	Yes	Yes
rs12298826	12	122394981	SBNO1	g	0.035	0.2111	0.8474	0.635	1.131	1.20473	1.1129	1.30418	No	No
rs7332115	13	32045548	PDS5B/BRCA2	g	0.025	0.3896	1.103	0.8679	1.402	1.14229	1.08763	1.1997	No	Yes
rs3118906	13	50004789	DLEU7	g	0.0518	0.7482	1.24193	0.948767	1.62575	1.31749	1.25048	1.38813	No	Yes
rs4773624	13	90817730	GPC5	g	0.0286	0.4024	1.106	0.8769	1.396	1.16439	1.10867	1.22292	No	Yes
rs1950500	14	23900690	NFATC4	t	0.0323	0.2426	1.548	1.182	2.027	1.18754	1.12836	1.24984	Yes	Yes
rs10483727	14	60142628	SIX6	t	0.0322	0.3848	1.254	0.9862	1.595	1.18692	1.13012	1.24659	Yes	Yes
rs6573834	14	67878151	RAD51L1	c	0.0253	0.8039	1.01031	0.747384	1.36556	1.1441	1.08032	1.21167	No	Yes
rs862031	14	74061608	LTBP2	g	0.0224	0.6353	1.42045	1.11086	1.8162	1.12659	1.07269	1.18321	Yes	Yes
rs10150088	14	91573329	TRIP11	t	0.027	0.5984	1.05341	0.825083	1.34535	1.15451	1.10157	1.21002	No	Yes
rs16964211	15	49317787	CYP19A1	g	0.0511	0.94669	1.32293	0.759301	2.30574	1.31247	1.17142	1.47056	Yes	Yes
rs7178424	15	60167551	C2CD4A	c	0.0235	0.5086	1.11508	0.884956	1.40489	1.1332	1.08124	1.18768	No	Yes
rs10152591	15	67835211	TLE3	a	0.0447	0.8805	1.14732	0.778816	1.68947	1.26855	1.16576	1.38045	No	Yes
rs3759901	15	70298469	MYO9A	a	0.0555	0.01672	0.9356	0.4059	2.157	1.34353	1.15739	1.55966	No	No
rs5742915	15	72123686	PML	c	0.0308	0.4685	0.9139	0.7245	1.153	1.1781	1.11939	1.23992	No	No
rs11259936	15	82371586	ADAMTSL3	c	0.0419	0.4844	1.304	1.032	1.648	1.24984	1.19374	1.30861	Yes	Yes
rs16942341	15	87189909	ACAN	c	0.1335	0.97628	1.26072	0.597015	2.66312	2.03517	1.72934	2.39531	No	Yes
rs4965598	15	98577137	ADAMTS17	c	0.0353	0.2994	1.201	0.9241	1.56	1.20666	1.14772	1.26866	No	Yes
rs1659127	16	14295806	MKL2	a	0.024	0.2893	1.051	0.8116	1.361	1.13622	1.07736	1.19831	No	Yes
rs4640244	17	21224816	KCNJ12	a	0.0279	0.5614	1.00654	0.794913	1.27437	1.16006	1.09651	1.22731	No	Yes
rs3110496	17	24941897	ANKRD13B	g	0.0229	0.6656	0.81103	0.627746	1.04877	1.12959	1.07443	1.1876	No	No
rs3764419	17	26188149	ATAD5/RNF135	c	0.0374	0.6233	1.11919	0.879507	1.4247	1.22024	1.16183	1.28161	No	Yes
rs17780080	17	27367259	LRRC37B	a	0.0344	0.1659	1.012	0.7348	1.394	1.20088	1.1245	1.28248	No	Yes
rs1043515	17	34175722	PIP4K2B	g	0.0219	0.5385	1.38427	1.09951	1.74277	1.12359	1.07207	1.1776	Yes	Yes
rs4986172	17	40571807	ACBD4	c	0.0283	0.6822	1.01543	0.796813	1.294	1.16252	1.1046	1.22351	No	Yes
rs11652146	17	44777362	ZNF652	g	0.0255	0.3033	0.9645	0.7476	1.244	1.14533	1.08939	1.20415	No	No
rs227723	17	52133903	NOG	t	0.0272	0.2815	1.129	0.8838	1.442	1.15574	1.09929	1.21509	No	Yes
rs2079795	17	56851431	TBX2	t	0.0395	0.3344	1.234	0.968	1.574	1.23396	1.17367	1.29737	Yes	Yes
rs12325866	17	59109706	CSH1/GH1	a	0.0343	0.2834	1.355	1.056	1.739	1.20025	1.13925	1.26455	Yes	Yes
rs11867479	17	65601802	KCNJ16/KCNJ2	t	0.024	0.3596	1.243	0.9813	1.574	1.13622	1.08073	1.19457	Yes	Yes
rs4800452	18	18981609	CABLES1	t	0.0475	0.8033	1.32696	0.999001	1.76305	1.28763	1.21454	1.36517	Yes	Yes
rs2078286	18	45132860	DYM	a	0.0372	0.4059	1.203	0.9522	1.519	1.21894	1.1606	1.28025	No	Yes
rs6567160	18	55980115	MC4R	c	0.0245	0.2733	1.151	0.8801	1.505	1.13925	1.07685	1.20527	Yes	Yes
rs12980348	19	2132607	DOT1L	g	0.0323	0.3631	1.3	1.016	1.662	1.18755	1.13072	1.24725	Yes	Yes
rs891088	19	7135762	INSR	g	0.0251	0.2313	0.9131	0.6907	1.207	1.14289	1.08255	1.2066	No	No
rs4542783	19	8548160	ADAMTS10	t	0.0313	0.5505	1.07285	0.840336	1.37024	1.18124	1.09348	1.27611	No	Yes
rs2279008	19	17144303	MYO9B	t	0.0308	0.7535	1.04275	0.801925	1.35593	1.17809	1.10662	1.25422	No	Yes
rs17318596	19	46628935	ATP5SL	a	0.029	0.3772	1.307	1.029	1.662	1.16687	1.10872	1.22809	Yes	Yes
rs1741344	20	4049800	SMOX	c	0.0263	0.3861	1.139	0.9062	1.431	1.15022	1.09404	1.20929	No	Yes
rs2145272	20	6574218	BMP2	g	0.0386	0.3355	1.245	0.9644	1.606	1.22806	1.16806	1.29117	Yes	Yes
rs7274811	20	31796842	ZNF341	g	0.0402	0.7589	1.4708	1.12385	1.92456	1.23855	1.17069	1.31037	Yes	Yes
rs143384	20	33489170	GDF5	g	0.0639	0.409	1.421	1.12	1.803	1.40535	1.33518	1.47926	Yes	Yes
rs1567865	20	47315374	ZNFX1	t	0.0337	0.2224	1.152	0.8787	1.511	1.19642	1.1297	1.2671	No	Yes
rs2834440	21	34612369	KCNE2	a	0.0247	0.6233	1.22564	0.965251	1.55666	1.14046	1.08817	1.19529	Yes	Yes
rs4821083	22	31386341	SYN3	t	0.0332	0.8375	1.15168	0.829187	1.6	1.19323	1.11967	1.27165	No	Yes
