# Supplementary material for: Common Variants Show Predicted Polygenic Effects on Height in the Tails of the Distribution, Except in Extremely Short Individuals
Source: PLoS Genet. 2011 Dec 29;7(12):e1002439. doi: 10.1371/journal.pgen.1002439 (PMC3248463; doi:10.1371/journal.pgen.1002439)
Supplement: Table S4 — Meta-analysis of individual SNPs for HUNT and FINRISK cohort using only the top 0.25% tails. The table shows the results for the SNPs used in the meta-analysis of the HUNT and FINRISK cohorts using only the top 0.25% tails as extremes. (XLS) [file pgen.1002439.s011.xls]

## Sheet: Sheet1
SNP ID	chr	position	nearest gene	HUNT proxy	R_squared	analysed_snp	analysed_giant_height_increasing_allele	GIANT_height_increasing_allele_freq	GIANT_beta	GIANT_se	meta_or	meta_se	meta_p	expected_or	expected_se	p_obs_expected_difference	Observed OR < Expected OR?
rs10010325	4	106106353	TET2			rs10010325	a	0.49	0.0214	0.0045	1.08794	0.16429	0.607935	1.14211	0.0279485	0.770591	Yes
rs10037512	5	88354675	MEF2C	rs6894139	1	rs6894139	t	0.563	0.0266	0.0045	1.16459	0.170538	0.371597	1.1796	0.0279531	0.940933	Yes
rs1043515	17	36922196	PIP4K2B			rs1043515	g	0.5446	0.0219	0.0045	1.00342	0.164588	0.983428	1.14567	0.0279489	0.427149	Yes
rs1046934	1	184023529	TSEN15			rs1046934	c	0.3563	0.0459	0.0048	1.33137	0.178929	0.109698	1.3299	0.0298422	0.995166	No
rs1046943	6	109783941	ZBTB24	rs3757235	1	rs3757235	c	0.5829	0.0216	0.0045	0.926213	0.173181	0.658048	1.14353	0.0279484	0.229546	Yes
rs10770705	12	20857467	SLCO1C1			rs10770705	a	0.3294	0.0314	0.0048	1.0564	0.178719	0.758852	1.2153	0.0298203	0.439299	Yes
rs10863936	1	212237798	DTL			rs10863936	g	0.4633	0.022	0.0044	1.20506	0.177133	0.292311	1.14638	0.0273279	0.780582	No
rs10874746	1	93323971	RPL5			rs10874746	c	0.6283	0.0217	0.0045	1.04136	0.168931	0.810421	1.14424	0.0279482	0.582143	Yes
rs11107116	12	93978504	SOCS2			rs11107116	t	0.2232	0.0524	0.0052	1.28094	0.19981	0.215285	1.38469	0.0323284	0.7004	Yes
rs11118346	1	219743719	LYPLAL1			rs11118346	c	0.5363	0.0264	0.0044	1.10969	0.16852	0.536831	1.17814	0.0273319	0.725885	Yes
rs11144688	9	78542286	PCSK5			rs11144688	g	0.889	0.0548	0.0091	1.06212	0.249667	0.809244	1.40541	0.0565477	0.273942	Yes
rs11205277	1	149892872	SF3B4			rs11205277	g	0.417	0.0452	0.0051	1.91117	0.182485	0.000386064	1.32414	0.0317086	0.0475696	No
rs11259936	15	84580582	ADAMTSL3			rs11259936	c	0.5165	0.0419	0.0044	1.64892	0.173877	0.00402374	1.29725	0.0273519	0.17295	No
rs11599750	10	101805442	CPN1			rs11599750	c	0.6112	0.023	0.0047	0.955691	0.1866	0.808103	1.15352	0.0291916	0.319191	Yes
rs11684404	2	88924622	EIF2AK3	rs1913671	1	rs1913671	c	0.3274	0.0268	0.0047	1.44845	0.188619	0.0495003	1.18107	0.0291942	0.284967	No
rs1173727	5	32830521	NPR3	rs13154066	1	rs13154066	t	0.3938	0.035	0.0045	1.38226	0.171941	0.0597347	1.2428	0.0279622	0.541498	No
rs11830103	12	122389499	SBNO1	rs12298826	0.948	rs12298826	g	0.2227	0.035	0.0076	0.949334	0.20228	0.797148	1.24278	0.0472156	0.194744	Yes
rs11867479	17	68090207	KCNJ16/KCNJ2			rs11867479	t	0.3479	0.024	0.0048	1.19297	0.189454	0.351686	1.1607	0.0298131	0.88633	No
rs11958779	5	55001899	SLC38A9	rs6897117	1	rs6897117	t	0.3012	0.0278	0.0048	1.06851	0.185874	0.721472	1.18842	0.0298157	0.572061	Yes
rs12153391	5	171203438	FBXW11			rs12153391	c	0.7455	0.0329	0.0054	1.30852	0.194884	0.167656	1.22667	0.0335468	0.743949	No
rs12470505	2	219908369	CCDC108/IHH			rs12470505	t	0.9019	0.0483	0.0075	1.51825	0.315066	0.185072	1.34978	0.0465931	0.711908	No
rs1257763	9	96893945	PTPDC1			rs1257763	a	0.0397	0.0685	0.0145	1.59955	0.397599	0.237446	1.53016	0.0900755	0.91337	No
rs12680655	8	135637337	ZFAT	rs7007820	1	rs7007820	a	0.6049	0.0298	0.0045	0.991157	0.165307	0.957149	1.20329	0.0279561	0.247365	Yes
rs12694997	2	241911659	SEPT2			rs12694997	g	0.7564	0.0274	0.0052	1.46134	0.217768	0.0815054	1.18547	0.0322982	0.341946	No
rs12982744	19	2177193	DOT1L	rs12980348	1	rs12980348	g	0.4055	0.0323	0.0047	0.981219	0.176494	0.914454	1.22212	0.0292018	0.219729	Yes
rs13088462	3	51071713	DOCK3			rs13088462	c	0.0568	0.0543	0.0106	0.726546	0.344429	0.353674	1.401	0.0658434	0.0611315	Yes
rs1325598	1	175058872	PAPPA2	rs1325596	1	rs1325596	a	0.5715	0.0253	0.0045	1.03559	0.17893	0.84505	1.17012	0.0279518	0.50006	Yes
rs1330	11	17316029	NUCB2			rs1330	t	0.3495	0.0241	0.0048	1.21447	0.174581	0.265704	1.16143	0.0298132	0.800907	No
rs1351394	12	66351826	HMGA2			rs1351394	t	0.4872	0.0535	0.0044	1.16596	0.178275	0.389076	1.39429	0.0273727	0.321427	Yes
rs143384	20	33489170	GDF5			rs143384	g	0.4192	0.0639	0.0049	1.252	0.162514	0.166688	1.4875	0.0305069	0.297253	Yes
rs1490384	6	126851160	C6orf173			rs1490384	t	0.5003	0.037	0.0045	1.35866	0.168957	0.0696687	1.25834	0.0279661	0.654234	No
rs1570106	14	68813115	RAD51L1	rs6573834	1	rs6573834	c	0.7944	0.0253	0.0055	1.34332	0.199398	0.13883	1.17011	0.0341584	0.495004	No
rs1659127	16	14388305	MKL2			rs1659127	a	0.3396	0.024	0.0051	1.23409	0.186089	0.258354	1.1607	0.0316764	0.745347	No
rs16942341	15	89388905	ACAN			rs16942341	c	0.9693	0.1335	0.0156	1.58197	0.705785	0.515777	2.2917	0.097009	0.602902	Yes
rs16964211	15	49317787	CYP19A1			rs16964211	g	0.9506	0.0511	0.0109	1.37386	0.39298	0.418944	1.37342	0.0677001	0.999349	No
rs17081935	4	57823476	POLR2B			rs17081935	t	0.1929	0.0306	0.0056	0.908241	0.203699	0.636577	1.20926	0.0347835	0.165976	Yes
rs1708299	7	28189946	JAZF1			rs1708299	a	0.3051	0.0417	0.0049	1.07053	0.174381	0.695905	1.29562	0.0304542	0.281018	Yes
rs17346452	1	172053287	DNM3	rs17346473	1	rs17346473	g	0.2739	0.0365	0.005	0.978368	0.184683	0.905737	1.25442	0.0310669	0.184463	Yes
rs1738475	1	23536891	HTR1D	rs2903545	1	rs2903545	t	0.5949	0.0215	0.0045	1.18397	0.167401	0.313062	1.14282	0.0279483	0.834886	No
rs17391694	1	78623626	GIPC2			rs17391694	t	0.112	0.0399	0.008	1.40091	0.234304	0.150204	1.28116	0.0496928	0.709097	No
rs1741344	20	4101800	SMOX			rs1741344	c	0.3686	0.0263	0.0048	0.746001	0.169365	0.0836012	1.17741	0.0298156	0.00796319	Yes
rs17780086	17	30343282	LRRC37B	rs17780080	1	rs17780080	a	0.1543	0.0344	0.0063	1.08545	0.237791	0.730228	1.23814	0.0391324	0.584967	Yes
rs17782313	18	57851097	MC4R	rs476828	1	rs476828	c	0.2397	0.0246	0.0054	1.0931	0.193561	0.6456	1.16503	0.0335379	0.745605	Yes
rs1809889	12	124801226	FAM101A			rs1809889	t	0.2895	0.0315	0.0052	1.74214	0.186184	0.00286805	1.21605	0.0323042	0.0571084	No
rs1814175	11	49559172	FOLH1			rs1814175	t	0.3393	0.023	0.0049	1.27742	0.172711	0.156291	1.15352	0.0304332	0.560711	No
rs1950500	14	24830850	NFATC4			rs1950500	t	0.2974	0.0323	0.0049	1.34119	0.191927	0.126135	1.22211	0.0304416	0.632331	No
rs2066807	12	56740682	STAT2			rs2066807	g	0.0758	0.052	0.0091	0.976699	0.343085	0.945212	1.38114	0.0565306	0.319016	Yes
rs2072153	17	47390014	ZNF652	rs11652146	0.848	rs11652146	g	0.3094	0.0255	0.0048	1.34402	0.178084	0.0968597	1.17157	0.0298138	0.44693	No
rs2079795	17	59496649	TBX2			rs2079795	t	0.3293	0.0395	0.0048	1.47948	0.181486	0.0309089	1.27803	0.0298307	0.426132	No
rs2145272	20	6626218	BMP2			rs2145272	g	0.3517	0.0386	0.0048	1.36562	0.189781	0.100599	1.27091	0.0298303	0.708284	No
rs2145998	10	81121696	PPIF	rs7332	1	rs7332	g	0.5197	0.0252	0.0045	1.23967	0.174603	0.21851	1.16939	0.0279519	0.741342	No
rs2154319	1	41745770	SCMH1	rs11209376	0.81	rs11209376	g	0.2253	0.0319	0.0054	1.32279	0.209306	0.181383	1.21907	0.0335441	0.700105	No
rs2237886	11	2810731	KCNQ1			rs2237886	t	0.109	0.0429	0.0078	1.2556	0.258422	0.378428	1.30525	0.0484532	0.88274	Yes
rs2247341	4	1671115	SLBP/FGFR3			rs2247341	a	0.3558	0.0251	0.0047	1.49068	0.186935	0.0327058	1.16866	0.0291931	0.198331	No
rs2256183	6	31380529	MICA	rs2596530	1	rs2596530	g	0.4517	0.0341	0.0047	1.5483	0.17217	0.0111135	1.23587	0.0292047	0.196826	No
rs227724	17	52133816	NOG	rs227723	0.851	rs227723	t	0.3188	0.0272	0.0048	1.00323	0.1795	0.98566	1.184	0.0298156	0.362553	Yes
rs2279008	19	17283303	MYO9B			rs2279008	t	0.7482	0.0308	0.006	0.771629	0.190122	0.172691	1.21077	0.0372716	0.0200543	Yes
rs2284746	1	17306675	MFAP2	rs6657613	0.844	rs6657613	t	0.4954	0.0328	0.0045	1.13484	0.166962	0.448689	1.22593	0.0279604	0.648347	Yes
rs2336725	3	53093779	RTF1			rs2336725	c	0.4562	0.0263	0.0048	1.32807	0.171404	0.0978587	1.17741	0.0298165	0.48886	No
rs2341459	2	44768202	C2orf34			rs2341459	t	0.2697	0.0276	0.005	1.31114	0.191292	0.156735	1.18695	0.031057	0.607613	No
rs237743	20	47903019	ZNFX1	rs1567865	1	rs1567865	t	0.2085	0.0337	0.0055	1.08306	0.196283	0.684368	1.23278	0.0341663	0.515768	Yes
rs2597513	3	13555836	HDAC11			rs2597513	c	0.1063	0.0392	0.0074	1.08384	0.276041	0.770537	1.2756	0.0459641	0.560487	Yes
rs2629046	2	225047744	SERPINE2	rs6761041	1	rs6761041	t	0.5474	0.0248	0.0045	1.31752	0.167577	0.0998656	1.16649	0.0279515	0.473597	No
rs2638953	12	28534415	CCDC91			rs2638953	c	0.6829	0.0356	0.0048	1.43446	0.188387	0.055474	1.24743	0.029825	0.463895	No
rs274546	5	131727766	SLC22A5			rs274546	g	0.6103	0.0278	0.0045	1.44329	0.171093	0.0319848	1.18843	0.0279539	0.262396	No
rs2778031	9	90835726	SPIN1	rs2814828	1	rs2814828	t	0.2396	0.0268	0.0052	1.06723	0.20281	0.748338	1.18106	0.0322976	0.621667	Yes
rs2834442	21	35690786	KCNE2	rs2834440	0.931	rs2834440	a	0.6239	0.0247	0.0045	0.921448	0.18124	0.651713	1.16576	0.0279507	0.199675	Yes
rs2856321	12	11855773	ETV6	rs2954980	1	rs2954980	t	0.3583	0.0295	0.0047	1.03329	0.181702	0.856988	1.20104	0.0291976	0.413645	Yes
rs310405	6	81800362	FAM46A			rs310405	a	0.525	0.03	0.0045	1.39665	0.16795	0.0466868	1.20478	0.027957	0.385433	No
rs3110496	17	24941897	ANKRD13B			rs3110496	g	0.6714	0.0229	0.0048	0.972897	0.168969	0.870823	1.1528	0.0298119	0.322719	Yes
rs3118905	13	51105334	DLEU7	rs3118906	1	rs3118906	g	0.7128	0.0518	0.005	1.30823	0.186902	0.150572	1.37957	0.0310913	0.779279	Yes
rs3129109	6	29084232	OR2J3			rs3129109	c	0.6019	0.0257	0.0047	0.684008	0.17926	0.0341219	1.17303	0.0291942	0.00298036	Yes
rs3764419	17	29164023	ATAD5/RNF135			rs3764419	c	0.6078	0.0374	0.0047	1.06225	0.174699	0.729578	1.26147	0.0292084	0.331834	Yes
rs3782089	11	65336819	SSSCA1			rs3782089	c	0.9402	0.0583	0.01	1.12263	0.430833	0.788323	1.43625	0.0621221	0.571416	Yes
rs3791675	2	56111309	EFEMP1			rs3791675	c	0.7665	0.0496	0.0054	1.77048	0.199161	0.004127	1.36081	0.0335686	0.192563	No
rs3812163	6	7670759	BMP6	rs12198986	0.967	rs12198986	a	0.4716	0.0359	0.0045	1.20231	0.172389	0.285172	1.24977	0.0279645	0.824567	Yes
rs4072910	19	8644031	ADAMTS10	rs4542783	1	rs4542783	t	0.5629	0.0313	0.0074	1.18669	0.178374	0.337248	1.21455	0.0459772	0.899751	Yes
rs42235	7	92248076	CDK6			rs42235	t	0.3116	0.0548	0.005	1.12174	0.190903	0.547312	1.40557	0.0310994	0.243556	Yes
rs422421	5	176517326	FGFR4/NSD1			rs422421	c	0.7802	0.0332	0.0055	1.36669	0.238144	0.1896	1.22896	0.0341664	0.658832	No
rs425277	1	2069172	PRKCZ			rs425277	t	0.2756	0.024	0.005	1.1607	0.181932	0.412718	1.1607	0.031054	0.999995	Yes
rs4282339	5	168256240	SLIT3			rs4282339	g	0.7973	0.0352	0.0056	0.940948	0.229832	0.791136	1.24432	0.0347887	0.22928	Yes
rs4601530	1	24916698	CLIC4			rs4601530	c	0.7438	0.0238	0.005	1.00654	0.188934	0.97246	1.15926	0.0310534	0.460657	Yes
rs4640244	17	21284223	KCNJ12			rs4640244	a	0.6132	0.0279	0.0054	1.13511	0.16358	0.438516	1.18917	0.033545	0.780528	Yes
rs4665736	2	25187599	DNAJC27	rs1172294	1	rs1172294	a	0.5341	0.0334	0.0045	1.48169	0.184395	0.032982	1.2305	0.0279611	0.319238	No
rs473902	9	98256235	PTCH1/FANCC			rs473902	t	0.9216	0.0741	0.0097	0.98489	0.331697	0.96339	1.58445	0.0602933	0.158447	Yes
rs4821083	22	31386341	SYN3			rs4821083	t	0.8348	0.0332	0.0061	1.34349	0.249625	0.236863	1.22895	0.0378898	0.724127	No
rs494459	11	118574675	TREH			rs494459	t	0.4033	0.0207	0.0045	1.05097	0.1656	0.764031	1.13716	0.0279476	0.638831	Yes
rs4965598	15	98577137	ADAMTS17			rs4965598	c	0.3195	0.0353	0.0048	1.11247	0.179904	0.553557	1.24511	0.0298247	0.536786	Yes
rs4986172	17	43216281	ACBD4			rs4986172	c	0.6473	0.0283	0.0049	1.06851	0.174883	0.704741	1.19212	0.0304386	0.537447	Yes
rs526896	5	134384604	PITX1			rs526896	t	0.7299	0.0315	0.0052	1.20755	0.199553	0.344616	1.21605	0.0323034	0.972317	Yes
rs543650	6	152110943	ESR1			rs543650	g	0.6042	0.0318	0.0052	1.23123	0.175361	0.235541	1.21833	0.0323076	0.952893	No
rs572169	3	172165727	GHSR			rs572169	t	0.313	0.0355	0.0048	1.04491	0.182733	0.810001	1.24666	0.0298247	0.340365	Yes
rs5742915	15	74336633	PML			rs5742915	c	0.4733	0.0308	0.0049	0.803273	0.173185	0.20591	1.21079	0.0304432	0.01962	Yes
rs634552	11	75282052	SERPINH1	rs606452	1	rs606452	a	0.14	0.0397	0.0067	1.68296	0.23519	0.0268742	1.27958	0.0416212	0.251258	No
rs6449353	4	18033488	LCORL			rs6449353	t	0.846	0.0714	0.0066	2.20575	0.306104	0.00975748	1.55827	0.0410541	0.260533	No
rs6470764	8	130725665	GSDMC			rs6470764	c	0.7922	0.0469	0.0056	1.19766	0.230799	0.434502	1.33815	0.0348043	0.63465	Yes
rs6473015	8	78178485	PEX2			rs6473015	c	0.2875	0.032	0.005	1.4214	0.198839	0.076983	1.21984	0.0310621	0.447338	No
rs654723	11	128586155	FLI1			rs654723	a	0.6117	0.0237	0.0048	1.57088	0.175781	0.0101908	1.15854	0.0298134	0.0876924	No
rs6569648	6	130349119	L3MBTL3			rs6569648	c	0.2389	0.0358	0.0052	1.14256	0.196207	0.49699	1.24897	0.0323067	0.654281	Yes
rs6684205	1	218609702	TGFB2			rs6684205	g	0.2856	0.0328	0.0049	1.00561	0.178679	0.975005	1.22591	0.0304417	0.274447	Yes
rs6699417	1	89123443	PKN2			rs6699417	t	0.6169	0.0217	0.0045	1.04355	0.180532	0.813326	1.14424	0.0279483	0.614107	Yes
rs6714546	2	33361425	LTBP1	rs1545552	0.961	rs1545552	g	0.7221	0.0246	0.0054	1.54953	0.198895	0.0276707	1.16504	0.033539	0.157374	No
rs6879260	5	179731014	GFPT2			rs6879260	c	0.607	0.0281	0.0045	1.33161	0.179145	0.109898	1.19064	0.0279542	0.537142	No
rs6959212	7	38128326	STARD3NL			rs6959212	c	0.6812	0.0229	0.0049	0.998394	0.184647	0.993055	1.1528	0.0304328	0.442234	Yes
rs7027110	9	108638867	ZNF462			rs7027110	a	0.2273	0.0337	0.0052	0.883554	0.206613	0.54904	1.23278	0.0323037	0.111223	Yes
rs7112925	11	66826160	RHOD			rs7112925	c	0.642	0.0229	0.0047	1.24903	0.172881	0.198358	1.1528	0.0291912	0.647479	No
rs7155279	14	91555634	TRIP11	rs10150088	0.964	rs10150088	t	0.6152	0.027	0.0045	0.916846	0.177065	0.623919	1.18254	0.027953	0.155719	Yes
rs7178424	15	62380259	C2CD4A			rs7178424	c	0.5437	0.0235	0.0045	1.06789	0.180291	0.715615	1.15711	0.0279503	0.660084	Yes
rs720390	3	185548683	IGF2BP2			rs720390	a	0.3858	0.0305	0.0048	0.932138	0.174434	0.687044	1.20853	0.0298205	0.142267	Yes
rs724016	3	142588510	ZBTB38			rs724016	g	0.4308	0.067	0.0044	1.71715	0.174529	0.00194915	1.5165	0.0274019	0.481824	No
rs7274811	20	32333181	ZNF341			rs7274811	g	0.7689	0.0402	0.0054	1.73323	0.199539	0.00584615	1.28358	0.0335543	0.137734	No
rs7319045	13	92024574	GPC5	rs4773624	1	rs4773624	g	0.3929	0.0286	0.0047	1.39986	0.17098	0.049148	1.19435	0.0291972	0.360017	No
rs7332115	13	33147548	PDS5B/BRCA2			rs7332115	g	0.3792	0.025	0.0047	1.00229	0.171801	0.989375	1.16794	0.0291933	0.380108	Yes
rs7466269	9	133464084	FUBP3			rs7466269	a	0.6418	0.0359	0.0047	1.03441	0.172341	0.844366	1.24976	0.0292054	0.27928	Yes
rs751543	9	119122342	PAPPA			rs751543	t	0.7142	0.0287	0.0052	0.905499	0.181562	0.58455	1.19509	0.0323009	0.1324	Yes
rs7567288	2	134151294	NCKAP5			rs7567288	c	0.1961	0.0309	0.0057	1.47756	0.201902	0.0531667	1.21152	0.0354051	0.332823	No
rs7689420	4	145568352	HHIP			rs7689420	c	0.8366	0.0687	0.0061	1.4057	0.219659	0.12107	1.53234	0.0379418	0.698791	Yes
rs7697556	4	73515313	ADAMTS3			rs7697556	t	0.4757	0.0219	0.0045	1.10361	0.170523	0.563183	1.14567	0.0279489	0.828634	Yes
rs7759938	6	105378954	LIN28B			rs7759938	c	0.3191	0.042	0.0049	1.11249	0.180395	0.55457	1.29804	0.0304555	0.399125	Yes
rs7763064	6	142797289	GPR126			rs7763064	g	0.7134	0.0445	0.005	1.29901	0.191681	0.172328	1.31836	0.0310789	0.939283	Yes
rs7849585	9	138251691	QSOX2	rs12338076	0.887	rs12338076	c	0.3328	0.0304	0.0048	0.779808	0.193925	0.19967	1.20778	0.0298193	0.0257634	Yes
rs7853377	9	86552205	C9orf64	rs296886	1	rs296886	g	0.2286	0.025	0.0055	0.873709	0.219269	0.538082	1.16793	0.034159	0.190907	Yes
rs7864648	9	16358732	BNC2			rs7864648	t	0.3166	0.0246	0.0049	1.14055	0.177229	0.458073	1.16504	0.0304343	0.905956	Yes
rs7909670	10	12918764	CCDC3			rs7909670	c	0.5676	0.0219	0.0045	1.29214	0.169311	0.130076	1.14567	0.0279488	0.483214	No
rs7926971	11	12698040	TEAD1	rs7937898	0.967	rs7937898	g	0.457	0.0239	0.0044	1.09297	0.174057	0.609522	1.15999	0.0273295	0.735555	Yes
rs798489	7	2801803	GNA12			rs798489	c	0.7077	0.0515	0.005	1.25248	0.183738	0.220487	1.377	0.0310912	0.610993	Yes
rs806794	6	26200677	Histone			rs806794	a	0.7138	0.0528	0.005	1.00927	0.179927	0.959083	1.38818	0.031093	0.0808566	Yes
rs822552	7	148650634	PDIA4			rs822552	g	0.2535	0.0302	0.0057	1.26875	0.191726	0.214419	1.20627	0.0354073	0.795639	No
rs889014	5	172984114	BOD1			rs889014	c	0.638	0.029	0.0047	0.859762	0.174535	0.386638	1.19732	0.0291971	0.0612727	Yes
rs891088	19	7184762	INSR			rs891088	g	0.2618	0.0251	0.0052	1.10111	0.192724	0.617235	1.16866	0.0322968	0.760611	Yes
rs9428104	1	118855587	SPAG17	rs12731372	0.962	rs12731372	c	0.7619	0.0379	0.0052	1.26967	0.197849	0.227519	1.26537	0.0323092	0.986502	No
rs9456307	6	158929442	TULP4	rs12206717	0.826	rs12206717	g	0.9425	0.0487	0.0101	0.865069	0.523599	0.781912	1.3531	0.0627322	0.396268	Yes
rs9472414	6	44946506	SUPT3H/RUNX2	rs12530016	1	rs12530016	g	0.7859	0.0305	0.0055	1.142	0.213918	0.534801	1.20852	0.0341634	0.793825	Yes
rs955748	4	184215675	WWC2			rs955748	g	0.7545	0.0243	0.0051	0.939985	0.19013	0.744786	1.16287	0.0316746	0.269634	Yes
rs961764	6	117522156	VGLL2	rs6915129	0.933	rs6915129	c	0.5891	0.0216	0.0045	1.50254	0.177466	0.0217746	1.14353	0.0279484	0.128566	No
rs9835332	3	56642722	C3orf63	rs9833926	0.967	rs9833926	a	0.538	0.0216	0.0044	0.955707	0.169142	0.788819	1.14353	0.0273275	0.294997	Yes
rs9844666	3	135974216	PCCB			rs9844666	g	0.7448	0.0284	0.0051	1.40003	0.226224	0.136896	1.19286	0.0316784	0.483264	No
rs9863706	3	72437413	RYBP	rs11128265	1	rs11128265	a	0.7851	0.0304	0.0055	0.889072	0.219103	0.591525	1.20777	0.0341633	0.167125	Yes
rs9967417	18	46959500	DYM	rs2078286	0.837	rs2078286	a	0.4241	0.0372	0.0047	0.999705	0.167292	0.998591	1.2599	0.0292087	0.173136	Yes
