# Supplementary material for: Common Variants Show Predicted Polygenic Effects on Height in the Tails of the Distribution, Except in Extremely Short Individuals
Source: PLoS Genet. 2011 Dec 29;7(12):e1002439. doi: 10.1371/journal.pgen.1002439 (PMC3248463; doi:10.1371/journal.pgen.1002439)
Supplement: Table S5 — Mean height and age of the individuals in the extreme tails of HUNT. Table of various stratification of extremes, the number of individuals in each strata separated by gender with their corresponding mean height (cm) and age (years) for the HUNT cohort. (XLS) [file pgen.1002439.s012.xls]

## Sheet: Sheet1
Table S5. Mean height and age in extreme tails (HUNT)
				women								men
				short				tall				short				tall
Tails		n		n	height	age		n	height	age		n	height	age		n	height	age
1.5% to 0.25%		653		118	150.8 (2.7)	40.8 (15.3)		145	179.0 (2.3)	45.2 (12.9)		177	163.9 (2.4)	40.8 (13.8)		213	192.0 (2.3)	46.5 (12.4)
1.5%		841		143	149.9 (4.1)	39.8 (15.4)		174	179.7 (2.9)	45.5 (12.4)		242	162.2 (4.1)	41.1 (14.0)		282	193.6 (3.1)	45.3 (12.1)
1.0%		588		102	149.1 (4.3)	39.3 (15.3)		106	180.8 (2.9)	45.8 (12.4)		177	161.1 (4.0)	41.7 (14.0)		203	194.5 (3.0)	44.8 (11.7)
0.5%		341		49	147.1 (5.1)	39.5 (16.5)		55	182.1 (2.9)	45.7 (12.6)		116	159.9 (4.2)	40.8 (14.2)		121	196.0 (2.6)	43.2 (11.2)
0.25%		188		25	145.5 (6.3)	35.0 (15.5)		29	183.1 (3.0)	47.1 (10.1)		65	157.7 (4.1)	42.1 (14.6)		69	197.4 (2.2)	41.5 (10.4)
Height in cm; Age in years; Standard deviation in parentheses
