# Supplementary material for: Common Variants Show Predicted Polygenic Effects on Height in the Tails of the Distribution, Except in Extremely Short Individuals
Source: PLoS Genet. 2011 Dec 29;7(12):e1002439. doi: 10.1371/journal.pgen.1002439 (PMC3248463; doi:10.1371/journal.pgen.1002439)
Supplement: Table S6 — The FINRISK cohort divided into 4 sub-populations. The table shows the number of individuals used for each of the FINRISK sub-populations. The FINRISK cohort is sub-divided between male and female as well as individuals from east and west Finland. (XLS) [file pgen.1002439.s013.xls]

## Sheet: Sheet1
Cohort	No. of Individuals	No. of short extremes	No. of tall extremes
men/west	4271	53	51
men/east	6582	52	52
women/west	5025	52	52
women/east	7610	52	52
Total	23488	209	207
Total successfully genotyped		186	192
Total with genotypes used		181	192
