# Supplementary material for: Common Variants Show Predicted Polygenic Effects on Height in the Tails of the Distribution, Except in Extremely Short Individuals
Source: PLoS Genet. 2011 Dec 29;7(12):e1002439. doi: 10.1371/journal.pgen.1002439 (PMC3248463; doi:10.1371/journal.pgen.1002439)
Supplement: Table S7 — The genotyping rate of FINRISK. The table shows the number of SNPs genotyped in FINRISK and the genotyping rate for the short and tall extremes. The rate is calculated based on having 181 short individuals and 192 tall individuals. (XLS) [file pgen.1002439.s014.xls]

## Sheet: Sheet1
MarkerID	Effect Allele	Finnish Allele Frequency	GIANT Stage 1 Effect Size	No. missing in short	% missing in short	No. missing in tall	% missing in tall	% Overall Missing
rs425277	T	0.3029	0.024	1	0.552486	0	0	0.268097
rs2284746	C	0.5214	-0.0354	8	4.41989	12	6.25	5.36193
rs1738475	C	0.613	0.0216	0	0	0	0	0
rs4601530	T	0.2729	-0.0238	3	1.65746	1	0.520833	1.07239
rs2154319	T	0.7446	-0.0335	2	1.10497	2	1.04167	1.07239
rs17391694	T	0.1177	0.0399	0	0	0	0	0
rs6699417	T	0.6606	0.0217	14	7.73481	20	10.4167	9.11528
rs10874746	T	0.3619	-0.0217	0	0	2	1.04167	0.536193
rs9428104	A	0.2249	-0.0375	0	0	1	0.520833	0.268097
rs11205277	A	0.621	-0.0452	1	0.552486	1	0.520833	0.536193
rs17346452	T	0.7727	-0.038	0	0	1	0.520833	0.268097
rs1325598	A	0.4464	-0.0256	4	2.20994	2	1.04167	1.60858
rs1046934	A	0.627	-0.0459	0	0	1	0.520833	0.268097
rs10863936	A	0.525	-0.022	5	2.76243	3	1.5625	2.14477
rs6684205	A	0.6723	-0.0328	2	1.10497	3	1.5625	1.34048
rs11118346	T	0.4963	-0.0264	7	3.8674	16	8.33333	6.16622
rs10799445	A	0.7188	0.0306	0	0	1	0.520833	0.268097
rs4665736	T	0.592	0.0335	19	10.4972	18	9.375	9.91957
rs6714546	A	0.2779	-0.0254	1	0.552486	4	2.08333	1.34048
rs17511102	A	0.9039	-0.0601	3	1.65746	5	2.60417	2.14477
rs2341459	T	0.3073	0.0276	0	0	0	0	0
rs3791675	T	0.2468	-0.0496	6	3.31492	1	0.520833	1.87668
rs11684404	T	0.6453	-0.027	0	0	1	0.520833	0.268097
rs7567288	T	0.7524	-0.0309	1	0.552486	1	0.520833	0.536193
rs1351164	T	0.7494	0.0279	13	7.18232	18	9.375	8.31099
rs12470505	T	0.8838	0.0483	0	0	0	0	0
rs2629046	T	0.5463	0.0247	4	2.20994	3	1.5625	1.87668
rs2580816	T	0.1985	-0.0412	4	2.20994	1	0.520833	1.34048
rs12694997	A	0.2443	-0.0274	2	1.10497	1	0.520833	0.80429
rs2597513	T	0.8847	-0.0392	2	1.10497	3	1.5625	1.34048
rs13088462	T	0.916	-0.0543	8	4.41989	12	6.25	5.36193
rs2336725	T	0.5481	-0.0263	1	0.552486	2	1.04167	0.80429
rs9835332	C	0.4835	-0.0217	5	2.76243	1	0.520833	1.60858
rs9863706	T	0.2085	-0.0304	0	0	1	0.520833	0.268097
rs9844666	A	0.2341	-0.0284	16	8.83978	24	12.5	10.7239
rs724016	A	0.5837	-0.067	2	1.10497	2	1.04167	1.07239
rs572169	T	0.3258	0.0355	0	0	0	0	0
rs720390	A	0.4261	0.0305	5	2.76243	3	1.5625	2.14477
rs2247341	A	0.3955	0.0251	3	1.65746	4	2.08333	1.87668
rs6449353	T	0.87	0.0714	0	0	0	0	0
rs17081935	T	0.2239	0.0306	1	0.552486	0	0	0.268097
rs7697556	T	0.4871	0.0219	2	1.10497	5	2.60417	1.87668
rs10010325	A	0.4534	0.0214	3	1.65746	3	1.5625	1.60858
rs7689420	T	0.1893	-0.0687	7	3.8674	8	4.16667	4.02145
rs955748	A	0.2438	-0.0243	2	1.10497	5	2.60417	1.87668
rs1173727	T	0.3836	0.0356	0	0	0	0	0
rs11958779	A	0.724	-0.0282	11	6.07735	14	7.29167	6.70241
rs10037512	T	0.5763	0.0267	1	0.552486	2	1.04167	0.80429
rs1582931	A	0.4932	-0.0254	3	1.65746	1	0.520833	1.07239
rs274546	A	0.4457	-0.0278	1	0.552486	1	0.520833	0.536193
rs526896	T	0.7157	0.0315	9	4.97238	8	4.16667	4.55764
rs4282339	A	0.215	-0.0352	4	2.20994	11	5.72917	4.02145
rs12153391	A	0.2764	-0.0329	0	0	2	1.04167	0.536193
rs889014	T	0.4014	-0.029	1	0.552486	0	0	0.268097
rs422421	T	0.2222	-0.0332	14	7.73481	11	5.72917	6.70241
rs6879260	T	0.381	-0.0281	3	1.65746	5	2.60417	2.14477
rs3812163	A	0.5671	-0.0366	2	1.10497	6	3.125	2.14477
rs1047014	T	0.7461	-0.0291	10	5.52486	17	8.85417	7.23861
rs806794	A	0.6448	0.0528	0	0	0	0	0
rs3129109	T	0.3693	-0.0257	3	1.65746	3	1.5625	1.60858
rs2256183	A	0.3711	0.0345	4	2.20994	1	0.520833	1.34048
rs2780226	T	0.9219	-0.079	1	0.552486	0	0	0.268097
rs6457821	A	0.0315	-0.121	2	1.10497	1	0.520833	0.80429
rs9472414	A	0.2207	-0.0306	18	9.94475	9	4.6875	7.23861
rs9360921	T	0.8497	-0.0479	2	1.10497	3	1.5625	1.34048
rs310405	A	0.4841	0.03	0	0	0	0	0
rs7759938	T	0.7065	-0.042	0	0	1	0.520833	0.268097
rs1046943	A	0.5343	0.0223	1	0.552486	4	2.08333	1.34048
rs961764	C	0.4091	-0.0228	0	0	3	1.5625	0.80429
rs1490384	T	0.4879	0.037	1	0.552486	5	2.60417	1.60858
rs6569648	T	0.7641	-0.0358	2	1.10497	2	1.04167	1.07239
rs7763064	A	0.2876	-0.0445	12	6.62983	16	8.33333	7.5067
rs543650	T	0.4677	-0.0318	5	2.76243	5	2.60417	2.68097
rs9456307	A	0.0654	-0.0499	1	0.552486	0	0	0.268097
rs798489	T	0.33	-0.0515	2	1.10497	0	0	0.536193
rs4470914	T	0.168	0.0328	2	1.10497	6	3.125	2.14477
rs12534093	A	0.2012	-0.0298	2	1.10497	0	0	0.536193
rs1708299	A	0.3195	0.0417	5	2.76243	2	1.04167	1.87668
rs6959212	T	0.2963	-0.0229	4	2.20994	8	4.16667	3.21716
rs42235	T	0.321	0.0548	2	1.10497	1	0.520833	0.80429
rs822552	C	0.7382	-0.0302	5	2.76243	2	1.04167	1.87668
rs7460090	T	0.8573	0.0546	2	1.10497	2	1.04167	1.07239
rs6473015	A	0.7427	-0.032	7	3.8674	3	1.5625	2.68097
rs6470764	T	0.188	-0.0469	2	1.10497	4	2.08333	1.60858
rs12680655	C	0.5482	0.0298	7	3.8674	5	2.60417	3.21716
rs7864648	T	0.3492	0.0246	0	0	4	2.08333	1.07239
rs11144688	A	0.1242	-0.0548	9	4.97238	6	3.125	4.02145
rs7853377	A	0.7622	-0.0256	2	1.10497	6	3.125	2.14477
rs2778031	T	0.2283	0.0273	6	3.31492	3	1.5625	2.41287
rs1257763	A	0.0576	0.0685	0	0	1	0.520833	0.268097
rs473902	T	0.9042	0.0741	1	0.552486	0	0	0.268097
rs7027110	A	0.2294	0.0337	6	3.31492	11	5.72917	4.55764
rs751543	T	0.7279	0.0287	0	0	0	0	0
rs7466269	A	0.5965	0.0359	19	10.4972	18	9.375	9.91957
rs7849585	T	0.3193	0.0324	7	3.8674	10	5.20833	4.55764
rs7909670	T	0.4582	-0.0219	0	0	2	1.04167	0.536193
rs2145998	A	0.5587	-0.0252	1	0.552486	5	2.60417	1.60858
rs11599750	T	0.3445	-0.023	0	0	4	2.08333	1.07239
rs2237886	T	0.1067	0.0429	0	0	0	0	0
rs7926971	A	0.5756	-0.0244	0	0	1	0.520833	0.268097
rs1330	T	0.3285	0.0241	14	7.73481	14	7.29167	7.5067
rs1814175	T	0.2972	0.023	1	0.552486	1	0.520833	0.536193
rs5017948	A	0.1682	0.0273	7	3.8674	6	3.125	3.48525
rs3782089	T	0.0722	-0.0583	2	1.10497	2	1.04167	1.07239
rs7112925	T	0.3184	-0.0229	3	1.65746	1	0.520833	1.07239
rs634552	T	0.1741	0.0412	7	3.8674	3	1.5625	2.68097
rs494459	T	0.4064	0.0207	6	3.31492	8	4.16667	3.75335
rs654723	A	0.6402	0.0237	0	0	0	0	0
rs2856321	A	0.6504	-0.0298	16	8.83978	12	6.25	7.5067
rs10770705	A	0.3011	0.0314	0	0	2	1.04167	0.536193
rs2638953	C	0.7018	0.0356	5	2.76243	8	4.16667	3.48525
rs2066807	C	0.9279	-0.052	2	1.10497	1	0.520833	0.80429
rs1351394	T	0.4914	0.0535	4	2.20994	3	1.5625	1.87668
rs11107116	T	0.2375	0.0524	0	0	0	0	0
rs7971536	A	0.4097	-0.0247	1	0.552486	1	0.520833	0.536193
rs11830103	A	0.7837	-0.0351	1	0.552486	0	0	0.268097
rs1809889	T	0.3127	0.0315	5	2.76243	1	0.520833	1.60858
rs7332115	T	0.5771	-0.025	0	0	0	0	0
rs3118905	A	0.3335	-0.052	20	11.0497	14	7.29167	9.11528
rs7319045	A	0.4512	0.029	0	0	1	0.520833	0.268097
rs1950500	T	0.2955	0.0323	3	1.65746	1	0.520833	1.07239
rs1570106	T	0.2263	-0.0256	1	0.552486	0	0	0.268097
rs7155279	T	0.352	-0.0285	1	0.552486	2	1.04167	0.80429
rs16964211	A	0.0864	-0.0511	7	3.8674	5	2.60417	3.21716
rs7178424	T	0.5435	-0.0235	7	3.8674	9	4.6875	4.28954
rs10152591	A	0.9054	0.0447	11	6.07735	4	2.08333	4.02145
rs12902421	T	0.9459	-0.0691	16	8.83978	14	7.29167	8.0429
rs5742915	T	0.5558	-0.0308	1	0.552486	1	0.520833	0.536193
rs11259936	A	0.4678	-0.0419	1	0.552486	0	0	0.268097
rs16942341	T	0.0532	-0.1335	0	0	1	0.520833	0.268097
rs4965598	T	0.6772	-0.0353	4	2.20994	14	7.29167	4.82574
rs2871865	C	0.8816	0.0535	6	3.31492	14	7.29167	5.36193
rs1659127	A	0.3504	0.024	2	1.10497	1	0.520833	0.80429
rs8052560	A	0.7903	0.0392	13	7.18232	22	11.4583	9.38338
rs4640244	A	0.5888	0.0279	0	0	1	0.520833	0.268097
rs3110496	A	0.3577	-0.0229	2	1.10497	3	1.5625	1.34048
rs3764419	A	0.3904	-0.0374	6	3.31492	3	1.5625	2.41287
rs17780086	A	0.1622	0.0346	0	0	0	0	0
rs1043515	A	0.4562	-0.0219	0	0	0	0	0
rs4986172	T	0.3922	-0.0283	0	0	0	0	0
rs4605213	C	0.3231	0.0234	2	1.10497	2	1.04167	1.07239
rs2072153	C	0.3041	0.0264	3	1.65746	5	2.60417	2.14477
rs227724	A	0.6088	-0.0272	0	0	4	2.08333	1.07239
rs2079795	T	0.3044	0.0395	1	0.552486	0	0	0.268097
rs11867479	T	0.3351	0.024	6	3.31492	10	5.20833	4.28954
rs9967417	C	0.623	-0.0381	0	0	1	0.520833	0.268097
rs17782313	T	0.8	-0.0249	4	2.20994	2	1.04167	1.60858
rs12982744	C	0.608	-0.0325	4	2.20994	1	0.520833	1.34048
rs891088	A	0.7003	-0.0251	9	4.97238	8	4.16667	4.55764
rs4072910	C	0.4763	-0.0289	14	7.73481	5	2.60417	5.09383
rs2279008	T	0.6835	0.0308	0	0	0	0	0
rs1741344	T	0.6382	-0.0263	5	2.76243	12	6.25	4.55764
rs2145272	A	0.6865	-0.0386	0	0	5	2.60417	1.34048
rs7274811	T	0.2406	-0.0402	0	0	2	1.04167	0.536193
rs143384	A	0.551	-0.0639	1	0.552486	1	0.520833	0.536193
rs237743	A	0.2102	0.0338	0	0	2	1.04167	0.536193
rs2834442	A	0.6714	0.0269	13	7.18232	5	2.60417	4.82574
rs4821083	T	0.8371	0.0332	1	0.552486	4	2.08333	1.34048
